# Supplementary material for: Advancing NSCLC pathological subtype prediction with interpretable machine learning: a comprehensive radiomics-based approach
Source: Front Med (Lausanne). 2024 May 22;11:1413990. doi: 10.3389/fmed.2024.1413990 (PMC11150591; doi:10.3389/fmed.2024.1413990)
Supplement: Supplementary Material — The model evaluation index results. [file Data_Sheet_1.CSV]

Group	Model	Accuracy	AUC	AUC_CI_lower	AUC_CI_upper	Sensitivity	Specificity	PPV	NPV	Precision	Recall	F1	Set
SCC	LR	0.677184466	0.749222358	0.71650158	0.781943136	0.720873786	0.633495146	0.662946429	0.694148936	0.662946429	0.720873786	0.690697674	train
	LR	0.65625	0.695614416	0.590432774	0.800796058	0.653061224	0.659574468	0.666666667	0.645833333	0.666666667	0.653061224	0.659793814	test
	SVM	0.674757282	0.751083985	0.718195433	0.783972538	0.730582524	0.618932039	0.65720524	0.696721311	0.65720524	0.730582524	0.691954023	train
	SVM	0.625	0.696482848	0.591977983	0.800987714	0.693877551	0.553191489	0.618181818	0.634146341	0.618181818	0.693877551	0.653846154	test
	RandomForest	0.832524272	0.926280163	0.909343847	0.943216479	0.769417476	0.895631068	0.880555556	0.795258621	0.880555556	0.769417476	0.821243523	train
	RandomForest	0.635416667	0.712983066	0.611822318	0.814143813	0.775510204	0.489361702	0.612903226	0.676470588	0.612903226	0.775510204	0.684684685	test
	DecisionTree	0.834951456	0.873521303	0.849125175	0.897917431	0.786407767	0.883495146	0.870967742	0.805309735	0.870967742	0.786407767	0.826530612	train
	DecisionTree	0.739583333	0.777247069	0.684861167	0.869632971	0.775510204	0.70212766	0.730769231	0.75	0.730769231	0.775510204	0.752475248	test
	XGBoost	0.838592233	0.91568185	0.896729185	0.934634515	0.832524272	0.844660194	0.842751843	0.834532374	0.842751843	0.832524272	0.837606838	train
	XGBoost	0.75	0.848241424	0.772906717	0.923576131	0.734693878	0.765957447	0.765957447	0.734693878	0.765957447	0.734693878	0.75	test
	LightGBM	0.827669903	0.89597865	0.874564157	0.917393143	0.84223301	0.813106796	0.818396226	0.8375	0.818396226	0.84223301	0.830143541	train
	LightGBM	0.75	0.821102909	0.737342913	0.904862906	0.795918367	0.70212766	0.735849057	0.76744186	0.735849057	0.795918367	0.764705882	test
LCC	LR	0.634146341	0.701516954	0.645759818	0.757274091	0.646341463	0.62195122	0.630952381	0.6375	0.630952381	0.646341463	0.638554217	train
	LR	0.489583333	0.532226563	0.415150451	0.649302674	0.65625	0.40625	0.355932203	0.702702703	0.355932203	0.65625	0.461538462	test
	SVM	0.725609756	0.805287032	0.758608441	0.851965622	0.817073171	0.634146341	0.690721649	0.776119403	0.690721649	0.817073171	0.748603352	train
	SVM	0.520833333	0.501464844	0.384248441	0.618681247	0.5625	0.5	0.36	0.695652174	0.36	0.5625	0.43902439	test
	RandomForest	0.74695122	0.841482005	0.800541057	0.882422952	0.768292683	0.725609756	0.736842105	0.757961783	0.736842105	0.768292683	0.752238806	train
	RandomForest	0.416666667	0.576416016	0.456270461	0.69656157	0.375	0.4375	0.25	0.583333333	0.25	0.375	0.3	test
	DecisionTree	0.780487805	0.837429358	0.798077317	0.876781398	0.890243902	0.670731707	0.73	0.859375	0.73	0.890243902	0.802197802	train
	DecisionTree	0.75	0.748046875	0.642042825	0.854050925	0.6875	0.78125	0.611111111	0.833333333	0.611111111	0.6875	0.647058824	test
	XGBoost	0.841463415	0.907514128	0.875320363	0.939707894	0.896341463	0.786585366	0.807692308	0.883561644	0.807692308	0.896341463	0.849710983	train
	XGBoost	0.739583333	0.7890625	0.692549569	0.885575431	0.3125	0.953125	0.769230769	0.734939759	0.769230769	0.3125	0.444444444	test
	LightGBM	0.743902439	0.833692742	0.790650576	0.876734909	0.774390244	0.713414634	0.729885057	0.75974026	0.729885057	0.774390244	0.75147929	train
	LightGBM	0.447916667	0.543701172	0.425954498	0.661447845	0.4375	0.453125	0.285714286	0.617021277	0.285714286	0.4375	0.345679012	test
ADC	LR	0.734126984	0.781828704	0.724313429	0.839343978	0.675925926	0.777777778	0.695238095	0.761904762	0.695238095	0.675925926	0.685446009	train
	LR	0.6875	0.551440329	0.380382921	0.722497737	0.4	0.740740741	0.222222222	0.869565217	0.222222222	0.4	0.285714286	test
	SVM	0.757936508	0.789737654	0.73177403	0.847701279	0.75	0.763888889	0.704347826	0.802919708	0.704347826	0.75	0.726457399	train
	SVM	0.614583333	0.553909465	0.380514593	0.727304337	0.466666667	0.641975309	0.194444444	0.866666667	0.194444444	0.466666667	0.274509804	test
	RandomForest	0.781746032	0.85464892	0.808599022	0.900698817	0.731481481	0.819444444	0.752380952	0.802721088	0.752380952	0.731481481	0.741784038	train
	RandomForest	0.854166667	0.747736626	0.609003315	0.886469936	0.066666667	1	1	0.852631579	1	0.066666667	0.125	test
	DecisionTree	0.76984127	0.813914609	0.761204479	0.866624739	0.638888889	0.868055556	0.784090909	0.762195122	0.784090909	0.638888889	0.704081633	train
	DecisionTree	0.666666667	0.597119342	0.434366736	0.759871948	0.466666667	0.703703704	0.225806452	0.876923077	0.225806452	0.466666667	0.304347826	test
	XGBoost	0.69047619	0.732510288	0.670348693	0.794671884	0.675925926	0.701388889	0.629310345	0.742647059	0.629310345	0.675925926	0.651785714	train
	XGBoost	0.614583333	0.616049383	0.469758105	0.76234066	0.533333333	0.62962963	0.210526316	0.879310345	0.210526316	0.533333333	0.301886792	test
	LightGBM	0.742063492	0.762120628	0.701797892	0.822443363	0.509259259	0.916666667	0.820895522	0.713513514	0.820895522	0.509259259	0.628571429	train
	LightGBM	0.75	0.619753086	0.476679803	0.76282637	0.2	0.851851852	0.2	0.851851852	0.2	0.2	0.2	test
